# Supplementary material for: Design, Synthesis and Pharmacological Evaluation of Novel C2,C3-Quinoxaline Derivatives as Promising Anxiolytic Agents
Source: Int J Mol Sci. 2022 Nov 19;23(22):14401. doi: 10.3390/ijms232214401 (PMC9696749; doi:10.3390/ijms232214401)
Supplement: Supplementary file 1 [file ijms-23-14401-s001.zip]

Archive with 1 entries (1 files):
- ijms-1915241-supplementary.pdf
